# Supplementary material for: The effects of land cover change on carbon stock dynamics in a dry Afromontane forest in northern Ethiopia
Source: Carbon Balance Manag. 2018 Sep 6;13:14. doi: 10.1186/s13021-018-0103-7 (PMC6127076; doi:10.1186/s13021-018-0103-7)
Supplement: Supplementary file 1 — Additional file 1. Sheet 1. Aboveground vegetation properties and soil organic carbon data. Sheet 2. Total carbon data for all land cover types. Sheet 3. Vegetation parameters data for individual species. [file 13021_2018_103_MOESM1_ESM.xlsx]

## Sheet: Sheet1
land use	number of trees/ha	average diameter	average height	aboveground biomass (Mg ha-1)	Measured SOC (Mg ha-1)
open forest	2900	7.59	3.69	36.4138	103.356
open forest	2150	8	4.37	18.3102	102.12
open forest	2175	3.7	4	7.821	25.752
open forest	1425	9.11	2.39	9.15475	115.536
open forest	1550	5.7	2.52	3.64075	36.864
open forest	3075	8.42	4.07	22.5177	113.082
open forest	3900	7.16	5.93	17.621	88.008
open forest	2725	8.31	5.52	16.2775	115.71
dense forest	4000	6.52	3.12	24.0888	68.356
dense forest	2800	6.96	4.22	58.1475	83.902
dense forest	5325	9.59	3.79	95.8475	149.76
dense forest	4125	10.17	13.53	149.848	165.06
dense forest	3500	6.66	5.9	11.0548	73.76
dense forest	1650	7.15	3.45	16.3992	84.452
dense forest	1650	18.05	3.33	127.795	117.564
dense forest	1850	6.88	3.34	12.935	75.81

## Sheet: Sheet2
land use	number of trees/plot	average diameter (cm)	average height (m)	aboveground carbon (Mg ha-1)	belowground carbon (Mg ha-1)	Soil organic carbon (Mg ha-1)	Litter (Mg ha-1)
open forest	104	2.52	1.34	0.423	0.166	82.344	1.68
open forest	96	5.44	4.71	5.20275	1.38175	65.424	3.92
open forest	197	3.85	1.71	2.2855	0.778	126.54	4.445
open forest	90	5.33	2.77	3.821	1.0245	116.754	2.52
open forest	100	3.13	1.94	2.669	0.9415	120.36	2.555
open forest	150	3.28	2.37	3.807	1.2945	111.264	4.48
open forest	159	2.66	2.19	1.317	0.47275	85.2	3.64
open forest	115	2.38	1.89	0.626	0.23575	110.484	1.68
open forest	90	2.55	2.05	1.76675	0.6395	91.59	1.365
open forest	100	6.44	3.12	5.084	1.172	82.896	2.24
open forest	74	10.78	4.75	32.4113	6.035	114.816	1.785
open forest	87	7.23	3.95	13.0712	2.78275	105.072	1.12
open forest	124	4.26	2.56	4.05525	1.05325	99.774	1.575
open forest	90	2.87	1.73	0.7745	0.27325	91.56	2.66
open forest	74	6.96	2.52	9.15475	2.09025	103.356	1.26
open forest	86	8	3.33	11.0548	2.71375	102.12	0.98
open forest	109	7.15	3.34	12.935	3.25825	25.752	1.645
open forest	87	9.11	4	24.0888	4.77075	115.536	1.645
open forest	160	6.88	3.69	16.2775	3.817	36.864	2.1
open forest	213	3.7	2.39	3.64075	1.20525	113.082	1.715
open forest	202	3.81	2.78	3.817	1.237	103.572	1.225
open forest	46	14.51	6.66	214.084	27.4833	53.01	1.785
open forest	137	4.1	2.51	4.30225	1.212	120.756	1.26
open forest	48	5.51	2.56	4.72275	1.099	110.079	2.03
open forest	115	4.94	2.55	5.1935	1.3215	77.958	1.61
open forest	89	4.1	2.1	3.056	0.8985	129.195	2.135
open forest	158	4.33	2.37	4.91125	1.42925	73.08	2.065
open forest	161	3.89	2.42	3.6515	1.15775	93.492	1.505
open forest	66	6.66	5.93	16.3992	3.64475	88.008	2.835
open forest	57	7.59	4.07	7.821	1.91025	115.71	1.26
open forest	116	6	2.94	6.75525	1.82525	23.634	1.26
open forest	120	4.17	2.79	2.9185	0.89425	84.816	2.765
open forest	58	9.27	3.96	88.5528	11.584	99.36	1.5
dense forest	180	4.58	3.03	6.232	1.83325	144.54	3.5
dense forest	203	4.07	3.07	6.03425	1.78425	119.784	7.21
dense forest	154	7.57	4.67	41.2112	8.14575	117.504	1.33
dense forest	190	5.51	3.38	33.2602	6.16775	122.4	1.75
dense forest	161	5.04	2.77	5.23475	1.466	106.512	2.555
dense forest	112	9.21	4.69	144.411	18.9715	151.158	1.575
dense forest	94	6.21	3.4	163.383	4.78575	156.768	1.715
dense forest	126	8.45	3.81	22.1068	5.08125	124.44	2.17
dense forest	82	5.75	3.48	9.7585	2.35825	78.69	1.645
dense forest	105	8.27	4.21	19.5873	4.70375	106.08	3.43
dense forest	164	6.1	3.87	16.2982	3.87075	82.368	0.945
dense forest	110	3.59	2.02	1.67175	0.55575	139.68	1.96
dense forest	201	6.22	3.32	14.8018	3.651	125.712	2.45
dense forest	212	5.14	3.37	12.7368	3.44975	107.46	1.155
dense forest	208	4	2.97	5.2605	1.641	76.86	1.855
dense forest	67	7.29	3.66	12.072	2.6935	87.048	2.765
dense forest	127	8.73	4.88	47.069	9.90575	41.148	0.735
dense forest	116	8.31	5.52	58.1475	10.9835	28.356	0.665
dense forest	66	10.17	3.79	36.4138	6.39875	73.902	0.735
dense forest	108	7.26	3.41	29.674	5.50075	133.056	2.065
dense forest	123	7.16	4.22	22.5177	5.284	149.76	1.225
dense forest	140	8.42	4.37	127.795	18.7203	165.06	1.68
dense forest	139	6.84	3.7	17.2965	4.10075	111.267	1.645
dense forest	112	9.59	5.9	149.848	22.1227	23.76	1.68
dense forest	135	5.33	2.79	11.9185	2.9685	154.638	0.875
dense forest	165	5.7	3.45	18.3102	4.45825	34.452	1.4
dense forest	130	6.07	3.04	15.541	3.2135	52.578	0.98
dense forest	62	18.05	13.53	95.8475	18.7145	117.564	1.89
dense forest	127	11.09	11.42	122.234	23.863	78.69	2.52
dense forest	156	6.52	3.12	17.621	4.3685	75.81	1.75
grassland	72	2.9	1.79	0.59825	0.214	122.616	1.15
grassland	61	2.5	2.12	0.52225	0.16125	85.314	1.34
grassland	44	3.2	1.6	0.61875	0.2235	116.808	1.26
grassland	49	2.3	2.3	0.71975	0.21425	90.3	0.95
grassland	54	3.5	1.5	0.83925	0.31675	70.956	0.89
grassland	80	2.7	1.9	0.689	0.21675	117.99	1.6
grassland	85	2.9	2.2	0.74125	0.2335	118.875	0.79
grassland	74	3.7	1.7	0.756	0.239	102.24	1.4
bare land						134.904
bare land						86.736
bare land						57.084
bare land						63.666
bare land						73.533
bare land						95.4
bare land						74.8
bare land						78.8
Cultivated land						96.624
Cultivated land						47.736
Cultivated land						66.096
Cultivated land						158.592
Cultivated land						85.293
Cultivated land						62.061
Cultivated land						117.624
Cultivated land						68.103
Cultivated land						68.805

## Sheet: Sheet3
Scientific name	Diameter (cm)	Height (m)	Biomass (kg)
Abutilon longicuspe Hochst.exARich	5.39±0.73	3.23±0.28	4.91±1.6
Acacia abyssinica Hochst. ex Benth	11.3±0.61	4.18±0.17	33.47±4.3
Acacia etbaica Sihweinf.	7.81±0.59	3.12±0.22	10.30±1.7
Acacia seyal Del.	21.0±3.0	7.20±1.20	99.51±32.7
Acacia tortilis (Forssk.) Hayne	12.65±2.76	4.98±0.25	35.86±17.9
Acokanthera schimperi (A.DC.)Schweinf	9.8±2.84	3.71±0.40	29.76±18.3
Allophylus macrobotrys Gilg	11.7±5.14	5.42±1.57	40.04±33.8
Berberis holstii Engl.	5.77±0.84	3.66±0.45	5.98±2.2
Bersama abyssinica Fresen.	4.01±0.81	2.95±0.38	2.91±1.4
Buddleja polystachya Fresen	3.3±0.85	2.14±0.24	1.48±0.9
Cadia purpurea (Picc.)Ait	3.72±0.05	2.43±0.02	2.02±0.1
Calpurnia aurea (Ait.) Benth.	4.40±0.14	3.39±0.08	3.16±0.3
Carissa spinarum L	4.55±0.19	3.39±0.13	3.45±0.4
Celtis africana Burm.f	8.93±3.35	4.18±0.60	28.16±18.5
Clerodendron myricoides (Hochst.) Vatke	3.46±0.59	2.70±0.52	1.61±0.5
Clutia abyssinica Jaub. & Spach.	2.65±0.35	2.74±0.36	0.84±0.3
Cupressus lusitanica Miller	18.5±0.97	12.63±0.5	81.58±10.2
Discopodium penninervium Hochst.	9.95±1.63	3.65±0.34	20.02±7.1
Dodonaea angustifolia L.f.	4.33±0.09	2.70±0.04	3.27±0.3
Dovyalis abyssinica (A.Rich.)Warb.	4.62±0.70	3.31±0.30	3.96±1.5
Dovyalis verrucosa (Hochst.) Warb.	3.9±0.25	3.38±0.18	2.13±0.3
Ekebergia capensis Sparrm.	12.38±2.38	5.73±0.65	123.56±95.9
Erica arborea L.	5.59±0.36	3.39±0.15	5.27±0.8
Eucalyptus camaldulensis Dehnh	8.14±0.68	6.29±0.47	20.66±4.1
Eucalyptus globlus	11.4±0.85	11.49±0.5	34.50±6.6
Euclea racemosa Murr. subsp. Schimperi	5.38±0.92	2.94±0.40	4.57±1.6
Juniperus procera Hochst.ex.Endl	11.1±0.44	5.14±0.17	40.56±5.7
Maytenus arbutifolia (A.Rich.)Wilczek	5.07±0.13	2.96±0.06	4.74±0.4
Maytenus undata (Thunb.) Blakelock	9.7±0.67	4.67±0.23	19.55±3.6
Myrsine africana L.	3.05±0.14	2.78±0.14	1.09±0.1
Nuxia congesta R.Br.ex.Fresen	8.38±1.43	4.10±0.26	19.64±9.7
Olea europaea L. Subsp. Cuspidate	9.88±1.01	3.93±0.22	69.24±18.5
Osyris quadripartita Decn.	4.52±0.24	2.66±0.13	3.07±0.5
Otostegia integrifolia Benth.	2.00±0	0.90±0.30	0.37±0.3
Pittosporum viridiflorum Sims	11.69±0.94	5.27±0.31	34.96±6.2
Podocarpus (Afrocarpus) falcatus (Thun) Mirb.	17.32±4.67	8.09±0.99	419.52±249.4
Psydrax schimperiana (A.Rich.)Bridson	10.00±2.71	4.18±0.52	39.91±28.6
Pterolobium stellatum (Forssk.)	4.64±0.27	4.37±0.32	3.31±0.7
Rhus glutinosa A.Rich.	5.24±0.33	3.61±0.14	5.05±0.8
Rhus natalensis Bernh. ex Krauss	4.42±0.28	3.22±0.17	2.86±0.4
Rosa abyssinica Lindely	4.35±0.78	3.74±0.47	3.10±1.4
Rumex nervosus Steud.ex A.Rich.	2.93±0.58	1.43±0.43	1.04±0.5
Solanum schimperianum Hochst	3.24±0.12	2.30±0.08	1.28±0.1
Teclea simplicifolia (Engl.) Verdoorn	14.41±4.28	6.85±1.83	208.46±116.4
Toddalia asiatica (L.) Lam.	3.33±0.98	9.33±0.33	1.60±1.1
